# Supplementary material for: haploR: an R package for querying web-based annotation tools
Source: F1000Res. 2017 May 15;6:97. Originally published 2017 Feb 1. [Version 2] doi: 10.12688/f1000research.10742.2 (PMC5461892; doi:10.12688/f1000research.10742.2)
Supplement: Supplementary file 1 [file f1000research-6-12496-s0000.tgz]

Archive with 1 entries (1 files):
- c102caad-f2d8-4643-b379-9217c7a685b3.pdf
